# Supplementary material for: Sex-Related Motor Deficits in the Tau-P301L Mouse Model
Source: Biomedicines. 2021 Sep 4;9(9):1160. doi: 10.3390/biomedicines9091160 (PMC8471835; doi:10.3390/biomedicines9091160)
Supplement: Supplementary file 1 [file biomedicines-09-01160-s001.zip]

Archive with 1 entries (1 files):
- biomedicines-1340021-supplementary.pdf
